# Supplementary material for: Desorption Electrospray Ionization Mass Spectrometry Imaging Techniques Depict a Reprogramming of Energy and Purine Metabolism in the Core Brain Regions of Chronic Social Defeat Stress Mice
Source: Metabolites. 2024 May 15;14(5):284. doi: 10.3390/metabo14050284 (PMC11123228; doi:10.3390/metabo14050284)
Supplement: Supplementary file 1 [file metabolites-14-00284-s001.zip]

Archive with 1 entries (1 files):
- metabolites-2997089-supplementary.pdf
